# Supplementary material for: Photo-Crosslinked Coumarin-Containing Bis-Urea Amphiphile Hydrogels
Source: Gels. 2022 Sep 27;8(10):615. doi: 10.3390/gels8100615 (PMC9601853; doi:10.3390/gels8100615)
Supplement: Supplementary file 1 [file gels-08-00615-s001.zip]

Archive with 1 entries (1 files):
- gels-1928011-supplementary.pdf
